# Supplementary material for: A Process Related View on the Usage of Electronic Health Records from the Patients’ Perspective: A Systematic Review
Source: J Med Syst. 2022 Dec 29;47(1):2. doi: 10.1007/s10916-022-01886-0 (PMC9800349; doi:10.1007/s10916-022-01886-0)
Supplement: Supplementary file 1 — Supplementary file1 (XLSX 32 KB) [file 10916_2022_1886_MOESM1_ESM.xlsx]

## Sheet: Tabelle1
A process related view on the usage of electronic health records from the patients’ perspective: A systematic review
*Anna Griesser, MA
Dr. Sonja Bidmon
Department of Marketing and International Management, Alpen-Adria-Universität Klagenfurt, Universitätsstraße 65-67, 9020 Klagenfurt am Wörthersee, Austria
Author	Title	Comment
Brandner et al. (2016)	The Patient Portal of the Personal Cross-Enterprise Electronic Health Record (PEHR) in the Rhine-Neckar-Region	IT-technical architecture
Oest et al. (2018)	Activiation and Utilization of an Electronic Health Record Patien Portal at an Academic Medical Center - Impact of Patient Demographics and Geographic Location	just focus on demographics/geographic - to less?
Kruse et al. (2018)	The use of EHR to support population health: A Systematic review of literature	?
Sorondo et al. (2016)	Using a Patient Portal to transmit patient reported health information into the electronic record: Worfklow implications and user experience	only patients with chronic conditions
Huerta et al. (2017)	Introducing a patient portal and electronic tablets to inpatient care	only patients with chronic conditions
Huerta et al. (2019)	Patient Engagement as measured by inpatient portal use: Methodology for log file analysis	IT developed modul
Cronin et al. (2015)	Growth of secure messaging through a patient portal as a form of outpatient interaction across chlinical specialties	focus on messaging
Baudendistel et al. (2015)	Personal electronic health records: Understanding user requirements and needs in chronic cancer care	cancer patients
Deutsch et al. (2010)	Critical areas of national electronic health record programs - is our focus correct?	organizational/national focus
Mesallik et al. (2018)	Ten years of the e-Health system in Estonia	organizational/national focus
Haas (2017)	Elektronische Patientenakten. Einrichtungsübergreifende Elektronische Patientenakten als Basis für integrierte patientenzentrierte Behandlungsmanagement-Plattformen	organizational/national focus
Office of the CIO - Health Service Executive (2015)	eHealth Strategy for Ireland. National electronic healt record. Vision and direction	organizational/national focus
Moll et al. (2018)	Patient's experiences of accessing their electronic health records: National patient survey in Sweden
Tavares & Oliveira (2016)	Electronic Health Record Patient Portal Adoption by Health Care Consumers: An Acceptance Model and Survey
Schnipper et al. (2008)	Design and implementation of a web-based patient portal linked to an electronic health record designed to improve medication safety: the Patient Gateway medications module	(medication focused?)
Turner et al. (2019)	Patient portal utilization: before and after stage 2 electronic health record meaningful use.
Goel et al. (2011)	Disparities in enrollment and use of an electronic patient portal.
Hong et al. (2020)	Use of Patient Portals of Electronic Health Records Remains Low From 2014 to 2018: Results From a National Survey and Policy Implications
Fraccaro et al. (2018)	The influence of patient portals on users’ decision making is insufficiently investigated: A systematic methodological review
Pell et al. (2015)	Patient Access to Electronic Health Records During Hospitalization
Mold et al. (2015)	Patients’ online access to their electronic health records and linked online services: a systematic review in primary care
Schwartz et al. (2014)	Patient Preferences in Controlling Access to Their Electronic Health Records: a Prospective Cohort Study in Primary Care
Essen et al. (2017)	Patient access to electronic health records: Differences across ten countries.	? (organizational/national focused?)
Wiljer et al. (2008)	Patient accessible electronic health records: Exploring recommendations for successful implementation strategies
Huang et al. (2019)	Difference Between Users and Nonusers of a Patient Portal in Health Behaviors and Outcomes: Retrospective Cohort Study
Dendere et al. (2019)	Patient Portals Facilitating Engagement With Inpatient Electronic Medical Records: A Systematic Review.
Redelmeier et al. (2018)	Patterns in Patient Access and Utilization of Online Medical Records: Analysis of MyChart
Woods et al. (2017)	The Association of Patient Factors, Digital Access, and Online Behavior on Sustained Patient Portal Use: A Prospective Cohort of Enrolled Users.
Ancker et al. (2015)	Patient activation and use of an electronic patient portal
Abd-alrazaq et al. (2018)	Factors that affect the use of electronic personal health records among patients: A systematic review
Shah et al. (2015)	Accessing personal medical records online: A means to what ends?
Mossaed et al. (2015)	Patient Preferences and Perspectives on Accessing Their Medical Records
Hoerbst et al. (2010)	Attitudes and behaviors related to the introduction of electronic health records among Austrian and German citizens
Greenhalgh et al. (2008)	Patients' attitudes to the summary care record and HealthSpace: qualitative study
Zanaboni et al. (2020)	Patient Use and Experience With Online Access to Electronic Health Records in Norway: Results From an Online Survey
Powell (2017)	Patient-Perceived Facilitators of and Barriers to Electronic Portal Use: A Systematic Review.
Huvila et al. (2015)	Patients' Perceptions of their medical records form different subject positions
Goldzweig et al. (2013)	Electronic Patient Portals: Evidence on Health Outcomes, Satisfaction, Efficiency, and Attitudes: A Systematic Review
Alpert et al. (2016)	Applying Multiple Methods to Comprehensively Evaluate a Patient Portal's Effectiveness to Convey Information to Patients.
Black et al. (2015)	True "meaningful use": technology meets both patient and provider needs.
Zarcadoolas et al. (2013)	Consumers' perceptions of patient-accessible electronic medical records
Goel et al. (2011)	Patient reported barriers to enrolling in a patient portal
Honeyman et al. (2005)	Potential impacts of patient access to their electronic care records
Pyper et al. (2003)	Patients' exerperiences when accessing their online electronic patient records in primary care
Cresswell et al. (2011)	Antything but engaged: user involvement in the context of a national electronic health record implementation	organizational focus
Riordan et al. (2015)	Patient and public attitudes toward informed consent models and level of awareness of electronic health records in the UK	focus on informed consent model
Bratan et al. (2010)	"Never heard of it" - understandingthe public's lack of awareness of a new electronic patient record	organizational focus and not clear differentiation of patients
Neves et al. (2008)	Electronic Health Records and Decision support local and global perspectives	organizational focus
Manias et al. (2019)	Patient and family engagement in communicating with electronic medical records in hospitals: A systematic review	focus on communication with EHR
Kujala et al. (2018)	Health professionals’ expectations of a national patient portal for self-management	Health professional focus
Nambisan (2017)	Factors that impact Patient Web Portal Readiness (PWPR) among the underserved	? (EHR support given)
Murphy et al. (2019)	Barriers and facilitators impacting reliability of the electronic health record-facilitated total testing process	medicine focus
Yen et al. (2017)	Usability evaluation of a commercial inpatient portal	technical focus (usability)
van Mens et al. (2019)	Determinants and outcomes of patient access to medical records: Systematic review of systematic reviews	overall view - not patient focus
Staroselsky et al. (2005)	Improving electronic health record (EHR) accuracy and increasing compliance with health maintenance clinical guidelines through patient access and input	? (EHR accurary focus)
Schabetsberger et al. (2005)	From a paper-based transmission of discharge summaries to electronic communication in health care region	health professional focus
Greenhalgh et al. (2013)	Introducing a nationally shared electronic patient record: Case study comparison of Scotland, England, Wales and Northern Ireland	organizational/national focus
Campion et al. (2013)	Health information exchange system usage patterns in three communities: Practice sites, users, patients, and data	overall view - not patient focus
Coughlin et al. (2018)	Health literacy and patient web portals	only patients with chronic conditions
Bernstein (2004)	Modelling and implementing electronic health records in Denmark	IT developed modul
Otte-Trojel et al. (2015)	Developing patient portals in a fragmented healthcare system	organizational/national focus
Najafabadipour et al. (2020)	Reconstructing the patient’s natural history from electronic health records	medicine focus
Momenipour et al. (2019)	Balancing documentation and direct patient care activities: A study of a mature electronic health record system	health professional focus
Modes et al. (2018)	Did a Goals-of-Care Discussion Happen? Differences in the Occurrence of Goals-of-Care Discussions as Reported by Patients, Clinicians, and in the Electronic Health Record	medicine focus
Plastiras et al. (2018)	Exchanging personal health data with electronic health records: A standardized information model for patient generated health data and observations of daily living	IT developed modul
Wani et al. (2018)	Does the meaningful use of electronic health records improve patient outcomes?	medicine focus
Duarte et al. (2017)	Electronic health record in the internal medicine clinic of a Brazilian university hospital: Expectations and satisfaction of physicians and patients	? (medicine and satisfaction focus)
Essen et al. (2017)	Patient accessible electronic health records: Connecting policy and provider action in the Netherlands	organizational/national focus
Asan et al. (2016)	Capturing the patients’ voices: Planning for patient-centered electronic health record use	? (medicine)
Dontje et al. (2014)	Understanding Patient Perceptions of the Electronic Personal Health Record	?
Krenn et al. (2017)	Have Electronic Health Records Improved the Quality of Patient Care?	medicine focus
Blecker et al. (2014)	Electronic Health Record Use, Intensity of Hospital Care, and Patient Outcomes	organizational focus
Gomez-Almaguer et al. (2017)	Cyber technologies, electronic health records, physicians and patients	note/letter/review
Campanella et al. (2016)	Use of the citizen's electronic health record by doctors and patients in a mature application throughout a district of the national health system of Italy	overall view - not patient focus
Rodman et al. (2016)	Patient perspectives on electronic access to registry health records: an Irish-Slovene online survey	medicine focus
Shor (2015)	Is Your Electronic Health Record Working for You and Your Patients?	note/letter/review and medicine focus
Van der Wees et al. (2015)	Implementation of patient-reported outcomes using online patient portals in electronic health records: a cohort study	medicine focus
Hassol et al. (2004)	Patient experiences and attitudes about access to a patient electronic health care record and linked web messaging	messaging focus
Madden et al. (2009)	Integrating Electronic Health Record Systems With Human Patient Simulation	health professional focus
Takeda et al. (2003)	Health care quality management by means of an incident report system and an electronic patient record system	organizational focus
Elberg (2001)	Electronic patient records and innovation in health care services	IT focus
Ruland et al. (2001)	Representing Patient Preference-Related Concepts for Inclusion in Electronic Health Records	overall view - not patient focus
Zhao et al. (2018)	Barriers, Facilitators, and Solutions to Optimal Patient Portal and Personal Health Record Use: A Systematic Review of the Literature	?
Rathert et al. (2017)	Patient-centered communication in the era of electronic heatlh records: What does the evidence say?	communication focus
Irani et al. (2009)	The use of electronic health records in the exam room and patient satisfaction: a systematic review.	health professional focus
Jilka et al. (2015)	"Nothing About Me Without Me": An Interpretative Review of Patient Accessible Electronic Health Records.	medicine focus
Ammenwerth et al. (2011)	Patient empowerment by electronic health records: first results of a systematic review on the benefit of patient portals.	only patient empowerment focus
Lancaster et al. (2018)	The use and effects of electronic health tools for patient self-monitoring and reporting of outcomes following medication use: systematic review	medicine focus
Liu et al. (2013)	Patient satisfaction with electronic medical/health record: a systematic review	only patient satisfaction focus
Vuokko et al. (2017)	Impacts of structuring the electronic health record: Results of a systematic literature review from the perspective of secondary use of patient data.	organizational focus
Roehrs et al. (2017)	Personal Health records: a systematic literature review	organizational focus
Jayabalan (2016)	Access control and privilege management in electronic health record: a systematic literature review.	only access control of EHR
Häyrinen et al. (2008)	Definition, structure, content, use and impacts of electronic health records: a review of the research literature.	overall view - not patient focus
West et al. (2015)	Innovative information visualization of electronic health record data: a systematic review	organizational focus
de Lusignan et al. (2014)	Patients' online access to their electronic health records and linked online services: a systematic interpretative review.	organizational and online access focus
Fernando et al. (2012)	Benefits and risks of structuring and/or coding the presenting patient history in the electronic health record: systematic review.	overall view - not patient focus
Ammenwerth et al. (2012)	The impact of electronic patient portals on patient care: a systematic review of controlled trials.	medicine focus
Jamal et al. (2009)	The impact of health information technology on the quality of medical and health care: a systematic review.	overall view - not patient focus
McGinn et al. (2011)	Comparison of user groups' perspectives of barriers and facilitators to implementing electronic health records: a systematic review.	overall view - not patient focus
Wildenbos et al. (2017)	Facilitators and barriers of electronic health record patient portal adoption by older adults: a literature study	older adults
Sulieman et al. (2020)	Analysis of Employee Patient Portal Use and Electronic Health Record Access at an Academic Medical Center	overall view - not patient focus
Bose-Brill et al. (2012)	Commentary: opportunities for innovation and improvement in advance care planning using a tethered patient portal in the electronic health record	medicine focus
van Kuppenveld et al. (2020)	Real-Time Access to Electronic Health Record via a Patient Portal in a Tertiary Hospital: Is it Harmful? A Retrospective Mixed Methods Observational Study	overall view - not patient focus
Esoimeme (2019)	The Relationship Between the Electronic Health Record Patient Portal and Shared Decision Making	overall view - not patient focus
Taha (2012)	The effects of age, cognition, and health numeracy on use of a patient portal of an electronic medical record (EMR)	dissertation
Howe et al. (2018)	Electronic health record usability issues and potential contribution to patient harm	medicine focus
Linder et al. (2006)	Barriers to electronic health record use during patient visits	health professional focus
Meeks et al. (2014)	An analysis of electronic health record-related patient safety concerns	overall view - not patient focus
Wu et al. (2013)	Measure once, cut twice—adding patient-reported outcome measures to the electronic health record for comparative effectiveness research	overall view - not patient focus
Woods et al. (2013)	Patient experiences with full electronic access to health records and clinical notes through the My HealtheVet Personal Health Record Pilot: qualitative study	? (veteran focus)
Hsu et al. (2012)	Context-based electronic health record: toward patient specific healthcare	health professional focus
Shield et al. (2010)	Gradual electronic health record implementation: new insights on physician and patient adaptation	health professional focus
Munir et al. (2001)	Patient empowerment and the electronic health record.	?
Duke et al. (2013)	How to integrate the electronic health record and patient-centered communication into the medical visit: a skills-based approach	overall view - not patient focus
Kazley et al. (2012)	Is electronic health record use associated with patient satisfaction in hospitals?	? (only satisfaction focus)
Kim et al. (2005)	Evaluation of patient-centered electronic health record to overcome digital divide	IT developed modul
Staggers et al. (2008)	Patient safety and health information technology: Role of the electronic health record	overall view - not patient focus
Chi et al. (2014)	Clinical education and the electronic health record: the flipped patient	overall view - not patient focus
Palojoki et al. (2017)	An analysis of electronic health record–related patient safety incidents	only patient safety focus
Vaughn et al. (2018)	Thoughtless design of the electronic health record drives overuse, but purposeful design can nudge improved patient care	overall view - not patient focus
Joukes et al. (2018)	Time spent on dedicated patient care and documentation tasks before and after the introduction of a structured and standardized electronic health record	health professional focus
Tiik et al. (2010)	Patient opportunities in the Estonian electronic health record system	report/presentation
Grabenbauer et al. (2011)	Electronic health record adoption–maybe it's not about the money: physician super-users, electronic health records and patient care	IT focus
Sanderson et al. (2004)	Lessons from the central Hampshire electronic health record pilot project: evaluation of the electronic health record for supporting patient care and secondary analysis	organizational focus
Harle et al. (2016)	Overcoming barriers to implementing patient-reported outcomes in an electronic health record: a case report	overall view - not patient focus
Pavlik et al. (2014)	Association of patient recall, satisfaction, and adherence to content of an Electronic Health Record (EHR)–generated after visit summary: a randomized clinical trial	only patients with chronic conditions
Cohen et al. (2019)	Variation in physicians' electronic health record documentation and potential patient harm from that variation	health professional focus
Hirsch et al. (2017)	The electronic health record audit file: the patient is waiting	overall view - not patient focus
Hanna et al. (2017)	Patient perspectives on a personally controlled electronic health record used in regional Australia: 'I can be like my own doctor'	?
Strauss et al. (2013)	The patient perception of the nurse-patient relationship when nurses utilize an electronic health record within a hospital setting	organizational focus and not clear differentiation of patients
Angst et al. (2009)	Adoption of electronic health records in the presence of privacy concerns: The elaboration of likelihood model and individual persuasion	only patient safety/privacy concerns focus
Boonstra et al. (2014)	Implementing electronic health records in hospitals: A systematic literature review	overall view - not patient focus
Wass et al. (2017)	Exploring patients' perceptions of accessing electronic health records: Innovation in healthcare	?
Khan et al. (2012)	Hopes and fears in implementation of electronic health records in Bangladesh	overall view - not patient focus
O'Malley et al. (2009)	Are electronic medical records helpful for care coordination? Experience of physicians practice	health professional focus
Foster et al. (2019)	The use of an electronic health record patient portal to access diagnostic test results by emergency patients at an academic medical center: retrospective study	only patient with emergency issues
Boyle et al. (2014)	Use of electronic health records to support smoking cessation	only patients with chronic conditions
Vreugdenhil et al. (2018)	Use and Effects of Patient Access to Medical Records in General Practice Through a Personal Health Record in the Netherlands: Protocol for a Mixed-Methods Study	patient with chronic conditions, parents of patients <4 years - not published yet
DeAngelis (2014)	The Electronic Health Record: Boon or Bust for Good Patient Care?	letter, protocol, note
Armani et al. (2016)	Current patient and healthcare worker attitudes to eHealth and the personally controlled electronic health record in major hospitals	? (Health records with focus only in acute health services?)
Milne et al. (2014)	Does sharing the electronic health record in the consultation enhance patient involvement? A mixed‐methods study using multichannel video recording and in‐depth interviews in primary care	health professional focus
Hunt et al. (2017)	Electronic health records and the disappearing patient	Overall view - not patient focus
Wani et al. (2018)	Does the meaningful use of electronic health records improve patient outcomes?	organizational focus
Migdal et al. (2014)	Impact of electronic health records on the patient experience in a hospital setting	focus on communication not EHR
Smaradottir (2020)	A Comparison of the User Experiences of Primary Care Electronic Health Record Systems	health professional focus
Smaradottir (2019)	User Experiences and Satisfaction with an Electronic Health Record System	health professional focus
Fernandes et al. (2020)	How to Assess the Acceptance of an Electronic Health Record System?	health professional focus
Warren et al. (2019)	Working with patients and the public to design an electronic health record interface: a qualitative mixed-methods study	? (IT focus in a workshop, but patients' input for interface etc)
Sadoughi et al. (2018)	The used theories for the adoption of electronic health record: a systematic literature review	used theories - not patient focused
Koczkodaj et al. (2018)	Electronic Health Record Breaches as Social Indicators	breaches - not patient focused
Comer et al. (2018)	Electronic Health Record (EHR)-Based Community Health Measures: An Exploratory Assessment of Perceived Usefulness by Local Health Departments	health professional focus
Matthews (2017)	Integrating the Electronic Health Record into Behavioral Health Encounters: Strategies, Barriers, and Implications for Practice	health professional focus
Jayabalan et al. (2016)	Access control and privilege management in electronic health record: a systematic literature review	privacy/security control - not patient focused
Tharmalingam et al. (2016)	The value of connected health information: perceptions of electronic health record users in Canada	health professional focus
Vizer et al. (2016)	The Patient-Centered Electronic Health Record and Patient Portals	Overall view - not patient focus
Spatar et al. (2016)	Adoption Factors of Electronic Health Record Systems.	organizational focus
Herbek et al. (2012)	The Electronic Health Record in Austria: a strong network between health care and patients	organizational/national focus
