# Supplementary material for: A Process Related View on the Usage of Electronic Health Records from the Patients’ Perspective: A Systematic Review
Source: J Med Syst. 2022 Dec 29;47(1):2. doi: 10.1007/s10916-022-01886-0 (PMC9800349; doi:10.1007/s10916-022-01886-0)
Supplement: Supplementary file 3 — Supplementary file3 (XLSX 15 KB) [file 10916_2022_1886_MOESM3_ESM.xlsx]

## Sheet: Tabelle1
	Human ressources																infrastructural/technical ressources
Step	Patient attribute/characteristics/demographich data (age, gender, education, income, chronic diseases/disability)	Performance expectancy	Effort expectancy	Social influence	Facilitating conditions	Hedonic motivation (instrinct motivation - pleasure and enjoyment)	Habit/attitude	self-perception	Chronic disability	Usage / Internet usage	Prior experience + Patient understanding of EHRs	Patient empowerment/health literacy/patient activation	Patient education/training/navigation	frequencies (registration; logins; pageviews)	Utilization/Impact of healthcare and outcomes+ Adherence of medication, attendance, recommondations	Patient concerncs/barriers	Internet access + Current technology use/infrastructure (smartphone, tablet)	Errors/Medication safety/Completeness/Understandable	Surface of the portal/platform (content, design, use)	Interoperability/Equity/Communication	Use of services/usage features/patient preferences/Usability	Data safety confidence/privacy + Regulations (Log in, parental/self access/restricted access, rights and visible data sets)
Awareness [Bewusstsein] (training, education)					2;					10; 18;	20; 21; 30; 12	10; 17;	24; 30;				30;					20, 11
Implementation (tend to adopt or not the system)	5; 30; 34	14; 26;		2;			2;			14		14; 30;	14;		14;	14;			14;	14; 30;	14;30	30; /;14
Behavior and perception (intention to use, use, user satisfaction, and acceptance)	1; 2; 4; 5; 6; 8; 9; 10; 13; 16; 17; 18; 20; 21; 22; 23; 24; 26; 29; 31; 11, 12; 15; 33, 35	32; 12		12	18; 32	25; 31; 12; 15	2; 26; 35	2; 16;	2; 24; 35	1; 4; 6; 7; 8; 16; 17; 18; 20; 21; 22; 25, 34; 35	6; 21; 31; 12; 15; 33	8; 9; 16; 17; 18; 19; 22; 23; 24; 25; 26; 27; 29; 11; 28; 33; 36	8; 9; 27; 12	1; 22;	9; 22; 25; 26; / 9; 26; 27; 29; 31; 3; 11; 33, 36	8; 21; 22; 26; 31; 11	6; 8; 16; 17; 18;/8; 9; 17; 22; 25; 12; 35	7; 8; 20; 22; 27; 3, 11, 28, 33, 36	7; 22; 27; 12	7; 9; 22; 23; 24; 25; 27; 29; 31; 3, 11; 28; 33, 36	1; 7; 9; 18; 20; 21; 22; 23; 24; 27; 29; 32; 33; 35	6; 9; 17; 21; 22; 24; 29;/; 3; 10; 23; 24; 25; 27; 32; 12; 28
Performance (individual level to express users' efficiency and effectiveness in performing EHR tasks) i.e. time savings, reduce effort, job performance, decision-making		2; 12	2; 12			2;			13;	7		1; 19; 3;			13; / 19; 3	1;					19, 33
Finaler Entwurf 29.6.2020 - Rücksprache mit Dr. Bidmon	plus Nachtrag der letzten paper (31 + 32)		plus Nachtrag der zusätzlichen paper 33-39 durch Revision mit Markus Knapp 3.12.
	Patient-related attributes				Social norm	Technical/infrastructural attributes
	Sociodemographic factors	Psychological factors		Health related factors
Step	(Patient attributes/characteristics)	Activating (Hedonic motivation; Patients interest in view/edit records)	Kognitiv (Performance expectancy; Effort expectancy; Habit; Self-perception; Usage/Internet usage; Patient empowerement/health literacy; Patient concerns/barriers; Patient education/training)	(Chronic disability; Prior experience and understanding of EHR/Digitalization; Utilization and Adherence of medication, recommondations…)	Social norm (Social influence;)	Technical/Infrastructural attributes (Facilitating conditions; frequencies; Internet access and current technology; Errors/Medication safety…; Surface of the portal/platform; Interoperability; Use of services/Usage features/Usability (further services like printing, notifications); Data safety/Privacy; Regulations (Log ins...))
Awareness [Bewusstsein] (training, education)	22		10; 17; 18; 22; 24; 30	12; 20; 21; 22; 30		2; 11; 20; 22; 30
Implementation (tend to adopt or not the system)	5; 30; 34		3; 14; 26; 30;	14	2; 30	14; 30
Behavior and perception (intention to use, use, user satisfaction, and acceptance)	1; 2; 4; 5; 6; 8; 9; 10; 11; 12; 13; 15; 16; 17; 18; 20; 21; 23; 24; 26; 29; 31; 33; 35	12; 15; 25; 31	1; 2; 4; 6; 7; 8; 9; 11; 12; 16; 17; 18; 19; 20; 21; 23; 24; 25; 26; 27; 28; 29; 31; 32; 33; 34; 35; 36	2; 3; 6; 9; 11; 12; 15; 21; 24; 25; 26; 27; 29; 31; 33; 35; 36	12	1; 3; 6; 7; 8; 9; 10; 11; 12; 16; 17; 18; 20; 21; 23; 24; 25; 27; 28; 29; 27; 31; 32; 33, 35; 36
Performance (individual level to express users' efficiency and effectiveness in performing EHR tasks) i.e. time savings, reduce effort, job performance, decision-making		2	1; 2; 3; 7; 12; 19	3; 13; 19		19; 33
A process related view on the usage of electronic health records from the patients’ perspective: A systematic review
*Anna Griesser, MA
Dr. Sonja Bidmon
Department of Marketing and International Management, Alpen-Adria-Universität Klagenfurt, Universitätsstraße 65-67, 9020 Klagenfurt am Wörthersee, Austria
